# Supplementary material for: Influence of Gallic Acid-Containing Mouth Spray on Dental Health and Oral Microbiota of Healthy Cats—A Pilot Study
Source: Vet Sci. 2022 Jun 22;9(7):313. doi: 10.3390/vetsci9070313 (PMC9325039; doi:10.3390/vetsci9070313)
Supplement: Supplementary file 1 [file vetsci-09-00313-s001.zip]

Archive with 1 entries (1 files):
- vetsci-1765917-supplementary.xlsx
