# Supplementary material for: Influence of Gallic Acid-Containing Mouth Spray on Dental Health and Oral Microbiota of Healthy Cats—A Pilot Study
Source: Vet Sci. 2022 Jun 22;9(7):313. doi: 10.3390/vetsci9070313 (PMC9325039; doi:10.3390/vetsci9070313)
Supplement: Supplementary file 1 [file vetsci-09-00313-s001.zip › vetsci-1765917-supplementary.xlsx]

## Sheet: Table S1
Table S1. The number of genera identified from the Pre- and Post-treated samples of G1.
S.No	Genus	Pre-treated samples	Post-treated samples
1	Actinomyces	703	346
2	SHD-231	900	625
3	Corynebacterium	1226	1114
4	Granulicatella	1668	380
5	Petrimonas	712	518
6	Streptococcus	1654	1063
7	Desulfovibrio	611	1354
8	Bergeyella	110	622
9	Anaerorhabdus	1116	1328
10	Capnocytophaga	613	797
11	Abiotrophia	581	436
12	Desulfobulbus	733	617
13	Lysobacter	739	1560
14	Desulfomicrobium	446	277
15	Clostridium	392	317
16	Suttonella	1239	1412
17	Bacillus	218	82
18	Bibersteinia	468	638
19	Bordetella	456	568
20	Peptostreptococcus	253	81
21	Filifactor	533	747
22	Clostridium	823	460
23	Neisseria	328	1154
24	Bacteroides	430	442
25	Clostridium	391	1226
26	Campylobacter	12	152
27	Leifsonia	302	257
28	Porphyromonas	141	143
29	Vestibaculum	267	62
30	Rothia	33	173
31	Anaerosinus	14	116
32	Staphylococcus	80	250
33	Cardiobacterium	0	140
34	Millisia	66	0
35	Macellibacteroides	20	64
36	Pasteurella	0	151
37	Shuttleworthia	47	0
38	Psychrobacter	3	54
39	Selenomonas	175	0
40	Acholeplasma	25	59
41	Wolinella	31	18
42	Bulleidia	85	0
43	Proteocatella	12	109
44	Pseudovibrio	0	24
45	Treponema	69	21
46	Sebaldella	0	17
47	Nicoletella	27	21
48	Neptuniibacter	15	0
49	Oleiphilus	12	2
50	Paralcaligenes	3	12
51	Ilumatobacter	0	12
52	Maritimibacter	11	6
53	Brooklawnia	14	5
54	Shimia	6	9
55	Planctomycete	12	13
56	Porticoccus	7	0
57	Tessaracoccus	6	9
58	Haloferula	9	6
59	Helicobacter	3	6
60	TG5	10	19
61	Flexibacter	7	3
62	Pseudoalteromonas	0	5
63	Methanobrevibacter	0	5
64	Hyphomonas	4	0
65	Thalassomonas	6	3
66	Moraxella	0	4
67	Portibacter	3	2
68	Johnsonella	3	0
69	Schwartzia	10	0
70	Butyricicoccus	3	0
71	Croceitalea	3	0
72	Peredibacter	3	0
73	Prevotella	3	0
74	Kineosporia	3	0
75	Methanobacterium	2	3
76	Veillonella	2	3
77	Prochloron	2	0
78	Haliea	2	0
79	Actinomadura	2	0
80	Colwellia	2	0
81	Microbulbifer	0	2
82	Paludibacter	0	2
83	Odoribacter	0	2
84	Cohaesibacter	0	2
85	Aliagarivorans	0	2
86	Roseovarius	0	2
87	Proteiniphilum	0	2
88	Ochrobactrum	0	2

## Sheet: Table S2
Table S2. The number of genera identified from the pre- and post-treated samples of G2.
S.No	Genus	Pre-treated samples	Post-treated samples
1	Actinomyces	703	346
2	SHD-231	900	625
3	Corynebacterium	1226	1114
4	Granulicatella	1668	380
5	Petrimonas	712	518
6	Streptococcus	1654	1063
7	Desulfovibrio	611	1354
8	Bergeyella	110	622
9	Anaerorhabdus	1116	1328
10	Capnocytophaga	613	797
11	Abiotrophia	581	436
12	Desulfobulbus	733	617
13	Lysobacter	739	1560
14	Desulfomicrobium	446	277
15	Clostridium	392	317
16	Suttonella	1239	1412
17	Bacillus	218	82
18	Bibersteinia	468	638
19	Bordetella	456	568
20	Peptostreptococcus	253	81
21	Filifactor	533	747
22	Clostridium	823	460
23	Neisseria	328	1154
24	Bacteroides	430	442
25	Clostridium	391	1226
26	Campylobacter	12	152
27	Leifsonia	302	257
28	Porphyromonas	141	143
29	Vestibaculum	267	62
30	Rothia	33	173
31	Anaerosinus	14	116
32	Staphylococcus	80	250
33	Cardiobacterium	0	140
34	Millisia	66	0
35	Macellibacteroides	20	64
36	Pasteurella	0	151
37	Shuttleworthia	47	0
38	Psychrobacter	3	54
39	Selenomonas	175	0
40	Acholeplasma	25	59
41	Wolinella	31	18
42	Bulleidia	85	0
43	Proteocatella	12	109
44	Pseudovibrio	0	24
45	Treponema	69	21
46	Sebaldella	0	17
47	Nicoletella	27	21
48	Neptuniibacter	15	0
49	Oleiphilus	12	2
50	Paralcaligenes	3	12
51	Ilumatobacter	0	12
52	Maritimibacter	11	6
53	Brooklawnia	14	5
54	Shimia	6	9
55	Planctomycete	12	13
56	Porticoccus	7	0
57	Tessaracoccus	6	9
58	Haloferula	9	6
59	Helicobacter	3	6
60	TG5	10	19
61	Flexibacter	7	3
62	Pseudoalteromonas	0	5
63	Methanobrevibacter	0	5
64	Hyphomonas	4	0
65	Thalassomonas	6	3
66	Moraxella	0	4
67	Portibacter	3	2
68	Johnsonella	3	0
69	Schwartzia	10	0
70	Butyricicoccus	3	0
71	Croceitalea	3	0
72	Peredibacter	3	0
73	Prevotella	3	0
74	Kineosporia	3	0
75	Methanobacterium	2	3
76	Veillonella	2	3
77	Prochloron	2	0
78	Haliea	2	0
79	Actinomadura	2	0
80	Colwellia	2	0
81	Microbulbifer	0	2
82	Paludibacter	0	2
83	Odoribacter	0	2
84	Cohaesibacter	0	2
85	Aliagarivorans	0	2
86	Roseovarius	0	2
87	Proteiniphilum	0	2
88	Ochrobactrum	0	2

## Sheet: Table S3
Table S3. The number of species identified from the pre- and post-treated samples of G1.
S.No	Species	Pre-treated samples	Post-treated samples
1	Anaerorhabdus furcosa	1626	1239
2	Streptococcus minor	1274	671
3	Actinomyces hyovaginalis	1213	805
4	Granulicatella balaenopterae	747	343
5	Desulfobulbus rhabdoformis	1040	720
6	Petrimonas sulfuriphila	1227	801
7	Abiotrophia defectiva	378	437
8	Clostridium cellobioparum	591	307
9	Corynebacterium pilosum	841	747
10	Desulfomicrobium orale	357	497
11	Clostridium acidurici	607	718
12	Capnocytophaga canimorsus	587	963
13	Bordetella holmesii	220	457
14	Clostridium sticklandii	412	1343
15	Neisseria shayeganii	349	429
16	Bergeyella zoohelcum	162	610
17	Streptococcus equi	361	69
18	Campylobacter rectus	104	250
19	Suttonella ornithocola	238	267
20	Bacteroides nordii	283	268
21	Rothia nasimurium	39	146
22	Peptostreptococcus anaerobius	243	62
23	Porphyromonas endodontalis	231	383
24	Vestibaculum illigatum	143	81
25	Shuttleworthia satelles	75	0
26	Millisia brevis	64	23
27	Pasteurella aerogenes	22	148
28	Selenomonas bovis	196	0
29	Bulleidia moorei	140	0
30	Cardiobacterium valvarum	14	88
31	Macellibacteroides fermentans	23	50
32	Staphylococcus saprophyticus	51	207
33	Anaerosinus glycerini	4	89
34	Proteocatella sphenisci	20	105
35	Nicoletella semolina	75	47
36	Wolinella succinogenes	43	11
37	Treponema phagedenis	45	22
38	Anaerobiospirillum thomasii	0	20
39	Defluviitalea saccharophila	16	22
40	Brooklawnia cerclae	0	25
41	Pseudovibrio denitrificans	0	14
42	planctomycete MS1399	24	4
43	Methanobrevibacter arboriphilus	0	10
44	Paralcaligenes ureilyticus	0	19
45	Flexibacter echinicida	0	23
46	Azoarcus indigens	7	0
47	Neptuniibacter caesariensis	2	9
48	Cohaesibacter gelatinilyticus	6	0
49	Roseovarius pacificus	2	6
50	Vibrio ponticus	0	5
51	Clostridium purinilyticum	4	0
52	Actibacter sediminis	4	0
53	Veillonella parvula	4	0
54	Treponema socranskii	0	4
55	Haloferula helveola	3	0
56	Pseudomonas caeni	3	0
57	Litorilinea aerophila	3	0
58	planctomycete DDSe3004	3	0
59	Melissococcus plutonius	6	0
60	Actinomyces europaeus	2	5
61	Aliagarivorans marinus	0	3
62	Desulfovibrio longreachensis	2	3
63	Uruburuella suis	2	0
64	Butyricicoccus pullicaecorum	2	0
65	Hydrocoleum glutinosum	2	0
66	Planctomycete LF1	2	0
67	Enterovibrio coralii	2	2
68	Azotobacter armeniacus	2	0
69	Methanobacterium beijingense	2	0
70	Helicobacter winghamensis	2	0
71	Porticoccus litoralis	2	0
72	Moraxella lincolnii	0	2
73	Moraxella ovis	0	2
74	Lactobacillus paraplantarum	0	2
75	Salinarimonas rosea	0	2
76	Peredibacter starrii	0	2
77	Johnsonella ignava	0	2
78	Shimia marina	0	2

## Sheet: Table S4
Table S4. The number of species identified from the pre- and post-treated samples of G2.
S.No	Species	Pre-treated samples	Post-treated samples
1	A. hyovaginalis	700	346
2	G. balaenopterae	1668	380
3	P. sulfuriphila	712	518
4	S. minor	1048	876
5	B. zoohelcum	110	622
6	A. furcosa	1116	1328
7	C. canimorsus	613	797
8	A. defectiva	581	436
9	D. rhabdoformis	733	617
10	C. pilosum	403	446
11	D. orale	444	277
12	C. cellobioparum	392	317
13	B. holmesii	303	431
14	P. anaerobius	253	81
15	C. acidurici	817	451
16	N. shayeganii	210	504
17	B. nordii	226	114
18	C. sticklandii	391	1223
19	C. rectus	12	152
20	P. endodontalis	141	143
21	S. ornithocola	93	251
22	V. illigatum	267	62
23	R. nasimurium	33	173
24	A. glycerini	14	116
25	S. saprophyticus	80	250
26	C. valvarum	0	140
27	M. brevis	66	0
28	M. fermentans	20	64
29	P. aerogenes	0	151
30	S. satelles	47	0
31	S. equi	222	31
32	S. bovis	175	0
33	W. succinogenes	31	18
34	B. moorei	85	0
35	P. sphenisci	12	109
36	P. denitrificans	0	24
37	T. phagedenis	42	18
38	S. termitidis	0	17
39	Nicoletella semolina	27	21
40	Neptuniibacter caesariensis	15	0
41	Oleiphilus messinensis	12	2
42	Paralcaligenes ureilyticus	3	12
43	Ilumatobacter;s__fluminis	0	12
44	Maritimibacter alkaliphilus	11	6
45	Brooklawnia cerclae	14	5
46	Shimia marina	6	9
47	Planctomycete MS1399	0	8
48	Porticoccus litoralis	7	0
49	Flexibacter echinicida	7	3
50	Pseudoalteromonas luteoviolacea	0	5
51	Methanobrevibacter arboriphilus	0	5
52	Hyphomonas oceanitis	4	0
53	Thalassomonas sediminis	4	3
54	Moraxella ovis	0	4
55	Portibacter lacus	3	2
56	Johnsonella ignava	3	0
57	Butyricicoccus pullicaecorum	3	0
58	Croceitalea eckloniae	3	0
59	Peredibacter starrii	3	0
60	Actinomyces europaeus	3	0
61	Kineosporia aurantiaca	3	0
62	Desulfovibrio longreachensis	0	3
63	Methanobacterium beijingense	2	3
64	Clostridium ruminantium	0	3
65	Veillonella dispar	0	3
66	Haliea mediterranea	2	0
67	Clostridium halophilum	2	0
68	Veillonella parvula	2	0
69	Colwellia hornerae	2	0
70	Haloferula helveola	0	2
71	Lysobacter ximonensis	0	2
72	Acholeplasma morum	0	2
73	Cohaesibacter gelatinilyticus	0	2
74	Roseovarius pacificus	0	2
75	Proteiniphilum acetatigenes	0	2
76	Ochrobactrum pseudintermedium	0	2

## Sheet: Table S5
Table S5. The number of phylum, genus and species estimated in the pre and post-treated samples of G1 and G2.
Taxonomy	Pre-treated samples G1 (day 0)	Post-treated samples G1 (day 42)					Pre-treated samples G2 (day 0)	Post-treated samples G1 (day 42)
	Total count	Total count	Increased	Reduced	Vanished	Newly evolved	Total count	Total count	Increased	Reduced	Vanished	Newly evolved
Phylum	16	15	4	8	2	1	17	18	6	9	1	2
Genus	77	72	29	23	24	20	77	72	30	25	16	16
Species	62	57	23	17	20	16	57	59	17	22	17	19
